# Supplementary material for: Antitumor Activity of Radiation Therapy Combined with Checkpoint Kinase Inhibition in SHH/p53-Mutated Human Medulloblastoma
Source: Int J Mol Sci. 2025 Mar 13;26(6):2577. doi: 10.3390/ijms26062577 (PMC11942233; doi:10.3390/ijms26062577)
Supplement: Supplementary file 1 [file ijms-26-02577-s001.zip]

Archive with 1 entries (1 files):
- ijms-3445115-supplementary.pdf
